# Supplementary material for: Durable Surface Modification of Low-Density Polyethylene/Nano-Silica Composite Films with Bacterial Antifouling and Liquid-Repelling Properties for Food Hygiene and Safety
Source: Polymers (Basel). 2024 Jan 21;16(2):292. doi: 10.3390/polym16020292 (PMC10819097; doi:10.3390/polym16020292)
Supplement: Supplementary file 1 [file polymers-16-00292-s001.zip]

Archive with 1 entries (1 files):
- polymers-2753520-supplementary.pdf
